# Supplementary material for: Dieulafoy’s Disease in Pregnancy: Pathophysiology, Clinical Presentation, and Management—A Case Report with Narrative Literature Review
Source: J Clin Med. 2026 Mar 2;15(5):1894. doi: 10.3390/jcm15051894 (PMC12986233; doi:10.3390/jcm15051894)
Supplement: Supplementary file 1 [file jcm-15-01894-s001.zip]

Archive with 1 entries (1 files):
- jcm-4162511-supplementary.pdf
